# Supplementary material for: Describing and characterizing the WAK/WAKL gene family across plant species: a systematic review
Source: Front Plant Sci. 2024 Nov 12;15:1467148. doi: 10.3389/fpls.2024.1467148 (PMC11588464; doi:10.3389/fpls.2024.1467148)
Supplement: Supplementary file 1 [file Table1.xlsx]

## Sheet: Supplementary Table 1
Supplementary Table 1: Sequence comparison of tomato and cotton WAK/WAKLs to identify the shared and different sequences identified by two different approaches
Solanum lycopersicum (Tomato)										Gossypium hirsutum (Cotton)
Sun et al., 2020						Kurt et al., 2020				Zhang et al., 2021							Dou et al., 2021
GeneName		Gene ID	Chr	aa		Gene ID	Chr	aa		GeneName	Gene ID	Chr	aa	Gene position			Gene ID	GeneName	Chr	aa	Gene position
SlWAK	1	Solyc02g068660	2	701						GhWAK1	A02G069500	A02	620	12658019	12661173		A02G0757	GhWAK2	A02	743	12229312	12231753
SlWAK	2	Solyc07g007020	7	781	=	Solyc07g007020.2	7	781		GhWAK2	A02G069900	A02	751	12842954	12846427	=	A02G0756	GhWAK1	A02	751	12072412	12075058
SlWAK	3	Solyc09g014710	9	787	=	Solyc09g014710.2	9	787		GhWAK3	A02G070200	A02	706	13150332	13153326	=	A02G0759	GhWAK3	A02	706	12375120	12377451
SlWAK	4	Solyc09g014720	9	799	=	Solyc09g014720.1	9	799
SlWAK	5	Solyc09g014730	9	757	=	Solyc09g014730.2	9	757									A03G0713	GhWAK4	A03	650	13813436	13816963
SlWAK	6	Solyc09g014740	9	780	=	Solyc09g014740.2	9	780									A03G1857	GhWAK5	A03	1014	105287636	105291430
SlWAK	7	Solyc09g015230	9	393
SlWAK	8	Solyc09g015240	9	764													A04G1037	GhWAK6	A04	636	73500316	73503042
SlWAK	9	Solyc10g076530	10	503
SlWAK	10	Solyc10g076550	10	410						GhWAK4	A05G239600	A05	752	24913845	24916360	=	A05G2392	GhWAK7	A05	752	23762049	23764564
SlWAK	11	Solyc11g072140	11	765						GhWAK5	A05G239700	A05	724	25014911	25021125
										GhWAK6	A05G239750	A05	709	25039184	25043030	=	A05G2396	GhWAK8	A05	709	23883546	23887154
										GhWAK7	A05G239800	A05	746	25051711	25055037	=	A05G2397	GhWAK9	A05	746	23896054	23899186
																	A09G1705	GhWAK10	A09	637	74024286	74026450
aa = amino acids
										GhWAK8	A10G187766	A10	750	106580596	106584726		A10G1999	GhWAK11	A10	684	102489664	102492633
																	A10G2055	GhWAK12	A10	745	104255076	104258258
																	A11G1483	GhWAK13	A11	654	16562899	16570258
																	A11G2681	GhWAK14	A11	636	99000730	99002640
										GhWAK9	D02G076300	D02	745	11780147	11783649	=	D02G0764	GhWAK16	D02	745	11084904	11088350
										GhWAK10	D02G076400	D02	748	11919636	11923192		D02G0769	GhWAK17	D02	745	11362832	11366323
										GhWAK11	D02G076480	D02	750	11940705	11949328		D02G0763	GhWAK15	D02	606	10981348	11061414
										GhWAK12	D02G076700	D02	745	12103094	12106598		D02G0772	GhWAK18	D02	747	11432950	11435585
										GhWAK13	D02G076900	D02	770	12175826	12178928		D02G0777	GhWAK20	D02	743	11575996	11578436
										GhWAK14	D02G077100	D02	751	12231445	12234089	=	D02G0775	GhWAK19	D02	751	11487732	11490376
										GhWAK15	D02G077300	D02	716	12395425	12397786	=	D02G0778	GhWAK21	D02	716	11647488	11649849
																	D02G2021	GhWAK22	D02	993	64312314	64316370
																	D02G2022	GhWAK23	D02	1037	64329569	64333433
										GhWAK16	D03G107400	D03	691	42633004	42636115	=	D03G1229	GhWAK24	D03	691	42078920	42082031
																	D04G1370	GhWAK25	D04	636	45173588	45176337
										GhWAK17	D05G241033	D05	773	22566459	22569037
										GhWAK18	D05G241100	D05	753	22598677	22601199	=	D05G2414	GhWAK26	D05	753	21709929	21712451
										GhWAK19	D05G241150	D05	627	22606032	22623532
										GhWAK20	D10G195000	D10	723	57015759	57018510		D10G2159	GhWAK27	D10	725	56871428	56874179
										GhWAK21	D10G195200	D10	769	57054616	57058936	=	D10G2163	GhWAK28	D10	769	56908540	56912352
										GhWAK22	D10G195600	D10	768	57284099	57287220		D10G2171	GhWAK29	D10	1200	57124612	57137100
										GhWAK23	D10G195700	D10	768	57293848	57296980
